# Supplementary material for: Does Intrauterine Injection of hCG Improve IVF Outcome? A Systematic Review and a Meta-Analysis
Source: Int J Mol Sci. 2022 Oct 13;23(20):12193. doi: 10.3390/ijms232012193 (PMC9603006; doi:10.3390/ijms232012193)
Supplement: Supplementary file 1 [file ijms-23-12193-s001.zip]

Archive with 4 entries (4 files):
- Supp Table S1 (PICO selection).pdf
- Supp. Figure S1. Risk of bias graph.png
- Supp. Figure S2. Trim and fill figure new.png
- Supp. Figure S3. Clinical pregnacy rate implantation failure.png
